# Supplementary material for: Weight-bearing activity impairs nuclear membrane and genome integrity via YAP activation in plantar melanoma
Source: Nat Commun. 2022 Apr 25;13:2214. doi: 10.1038/s41467-022-29925-x (PMC9038926; doi:10.1038/s41467-022-29925-x)
Supplement: Supplementary file 3 — Source Data [file 41467_2022_29925_MOESM3_ESM.xlsx]

## Sheet: Fig 1 b
Fig 1.b
	Cells with gamma-H2AX+ nucleus(%)
	n = 3 mice/group	Flank	Footpad
	#1	11.1111	29.8701
	#2	14.5455	46.6667
	#3	7.14286	29.1139
	Mean	10.93	35.23
	SEM	2.139	5.729
	p-value	0.0165
	Two-tailed unpaired t-test

## Sheet: Fig 1 c
Fig 1.c
		Cells with cGAS+ MN or nuclear bleb (%)
	n = 3 mice/group	Flank	Footpad
	#1	0.454545	3.52113
	#2	1.65746	2.68456
	#3	1.12994	3.40136
	Mean	1.081	3.202
	SEM	0.3481	0.2612
	p-value	0.0082
	Two-tailed unpaired t-test

## Sheet: Fig 1 d
Fig 1.d
		Cells with BAF+ rupture or micronuclei (%)
	n=3 mice/group	Flank	Footpad
	#1	1.48515	2.27273
	#2	1.19403	2.30179
	#3	1.73697	3.49854
	Mean	1.472	2.691
	SEM	0.1569	0.4038
	p-value	0.0481
	Two-tailed unpaired t-test

## Sheet: Fig 1 g
Fig 1.g
		Number of MN or nuclear bleb (per 5 fields of view)				cGAS+ MN or nuclear bleb (fraction)
	n = 13 melanoma patients/type	Cutaneous	Plantar		n = 13 melanoma patients/type	Cutaneous	Plantar
	#1	14	16		#1	0.071429	0.25
	#2	13	14		#2	0.076923	0.285714
	#3	18	15		#3	0	0.133333
	#4	12	15		#4	0.083333	0.333333
	#5	9	21		#5	0	0.238095
	#6	8	17		#6	0	0.176471
	#7	13	12		#7	0.076923	0.416667
	#8	10	17		#8	0	0.235294
	#9	8	13		#9	0	0.153846
	#10	15	12		#10	0.066667	0.333333
	#11	20	24		#11	0.15	0.25
	#12	18	10		#12	0	0.2
	#13	8	15		#13	0.125	0.333333
	#38				#38
	#39				#39
	Mean	12.77	15.46		Mean	0.05002	0.2569
	SEM	1.144	1.048		SEM	0.01475	0.0227
	p-value	0.0955			p-value	<0.0001
	Two-tailed unpaired t-test				Two-tailed unpaired t-test

## Sheet: Fig 2 a
Fig 2.a
		Cells with gamma-H2AX+ nucleus(%)
	n = 3 mice/group	Mattress	Running
	#1	12.9213	44.5714
	#2	1.80995	45.2632
	#3	2.6178	25.4545
	Mean	5.783	38.43
	SEM	3.577	6.491
	p-value	0.0116
	Two-tailed unpaired t-test

## Sheet: Fig 2 c
Fig 2.c
		Cells with cGAS+ nuclear bleb(%)
	n = 3 mice/group	Mattress	Running
	#1	0.680272	4.31655
	#2	1.7192	4.0146
	#3	1.93548	3.80228
	Mean	1.445	4.044
	SEM	0.3874	0.1492
	p-value	0.0033
	Two-tailed unpaired t-test

## Sheet: Fig 2 d
Fig 2.d
		Cells showing perinuclear BAF+ enrichment (%)
	n=3 mice/group	Mattress	Running
	#1	1.86335	4.25139
	#2	1.46138	5.20607
	#3	1.93906	2.55814
	Mean	1.755	4.005
	SEM	0.1482	0.7742
	p-value	0.0462
	Two-tailed unpaired t-test

## Sheet: Fig 2 e
Fig 2.e
		cGAS+ MN (%)
	n = 3 mice/group	Mattress	Running
	#1	8.33333	35.7143
	#2	29.3103	42.8571
	#3	16.3636	41.1765
	Mean	18	39.92
	SEM	6.111	2.156
	p-value	0.0277
	Two-tailed unpaired t-test

## Sheet: Fig 2 f
Fig 2.f
		Cells with gamma-H2AX+ MN or nuclear bleb(%)
	n = 3 mice/group	Mattress	Running
	#1	6.32911	14.1026
	#2	1.26582	17.3913
	#3	1.16279	11.1111
	Mean	2.919	14.2
	SEM	1.705	1.814
	p-value	0.0106
	Two-tailed unpaired t-test

## Sheet: Fig 3 b
Fig 3.b
		Nuclear YAP+ cells (%)
	n = 13 melanoma patients/type	Cutaneous melanoma_tumor center	Cutaneous melanoma_tumor margin	Plantar melanoma_tumor center	Plantar melanoma_tumor margin
	#1	2.13904	9.78261	21.2121	54.4554
	#2	69.7761	14.0741	36.7925	67.6259
	#3	13.8158	28.2051	40.678	84.058
	#4	65.7277	65.2174	57.1429	40.7143
	#5	8.49421	10.2273	5	79.6116
	#6	3.40909	69.1489	4.58716	56.1905
	#7	25	4.54545	53.4591	49.5327
	#8	61.062	3.8961	2.72727	5.88235
	#9	17.9641	13.2653	25	57.2917
	#10	7.69231	12.844	3	8.33333
	#11	3.125	4.22535	47.2222	74.4
	#12	2.47678	6.86275	16.5644	25.1852
	#13	11.1765	26.0377	2.36686	43.3566
	Mean	22.45	20.64	24.29	49.74
	SEM	7.067	6.103	5.723	6.925
	Adjusted p-value	0.0135 (Cutaneous melanoma_tumor margin vs. Plantar melanoma_tumor margin); 0.0377 (Plantar melanoma_tumor center vs. Plantar melanoma_tumor margin)
	One-way ANOVA with Tukey's post-hoc test

[truncated: 50 more sheets: Fig 3 c, Fig 3 d, Fig 3 e, Fig 3 f, Fig 3 g, Fig 3 d,e,f_uncropped blot, Fig 4 b, Fig 4 d, Fig 4 g, Fig 4 e_uncropped blot, Fig 5 b, Fig 5 d, Fig 5 c_uncropped blot, Fig 6 a, Fig 7 d, Fig 7 e, Fig 7 f, Fig 7 g, Fig S1 b, Fig S1 c …]
